# Supplementary material for: Altered Expression of NK Receptors in Racially/Ethnically Diverse and Risk-of-Relapse Pediatric Acute Lymphoblastic Leukemia Patients
Source: Biomedicines. 2025 Jun 9;13(6):1412. doi: 10.3390/biomedicines13061412 (PMC12189698; doi:10.3390/biomedicines13061412)
Supplement: Supplementary file 1 [file biomedicines-13-01412-s001.zip]

Archive with 1 entries (1 files):
- biomedicines-3648405-supplementary.pdf
